# Supplementary material for: Molecular analysis of ex-vivo CD133+ GBM cells revealed a common invasive and angiogenic profile but different proliferative signatures among high grade gliomas
Source: BMC Cancer. 2010 Aug 24;10:454. doi: 10.1186/1471-2407-10-454 (PMC2939550; doi:10.1186/1471-2407-10-454)
Supplement: Additional file 2 — qPCR Primer Sets. Set of primers carefully designed to test mRNA expression in CD133+ and CD133- cells by SYBR Green real-time PCR. [file 1471-2407-10-454-S2.XLS]

## Sheet: Sheet1
Gene target	Primer Forward (5'-3')	Primer Reverse (5'-3')
PLK1	CTCAACACGCCTCATCCTC	GTGCTCGCTCATGTAATTGC
TGFB1	GCCCTGGACACCAACTATTG	CGTGTCCAGGCTCCAAATG
PGF	GCGATGAGAATCTGCACTGTGT	GGTCCCCAGAACGGATCTTT
LRRFIP1	GCAGCGGAGACACCTCCAT	TTCTGCTAGAGAGTCCTTGATTTCC
TMEFF2	TGTCTGGTGTGTGTGTAATATTGACTGT	TGCATTATCATAAGATTTCCCATCA
CFL1	CAAGAAGGAGGATCTGGTGTTTATC	GAGCTGGCATAAATCATTTTGCT
GAPDH	GCCAAGGTCATCCATGACAAC	GCCTCCTTGGAGGCCATGT
